# Supplementary material for: The Use of an Antioxidant Enables Accurate Evaluation of the Interaction of Curcumin on Organic Anion-Transporting Polypeptides 4C1 by Preventing Auto-Oxidation
Source: Int J Mol Sci. 2024 Jan 12;25(2):991. doi: 10.3390/ijms25020991 (PMC10815578; doi:10.3390/ijms25020991)
Supplement: Supplementary file 1 [file ijms-25-00991-s001.zip]

Archive with 1 entries (1 files):
- ijms-2747249-supplementary.pdf
